# Supplementary material for: Social Housing Conditions Modulate the Long-Lasting Increase in Cocaine Reward Induced by Intermittent Social Defeat
Source: Front Behav Neurosci. 2019 Jul 4;13:148. doi: 10.3389/fnbeh.2019.00148 (PMC6622358; doi:10.3389/fnbeh.2019.00148)
Supplement: Supplementary file 1 [file Table_1.XLSX]

## Sheet: EPM
Supporting Information
Table 1-ANOVA of the EPM data. Output from the interaction of the variables Housing x Stress
	F	Sig.	Partial eta squared
Time in open arms	4454	0.014	0.094
Percentage of time in open arms	4306	0.017	0.091
Time in closed arms	1713	0.186	0.038
Time in the central area	0.394	0.675	0.009
Entries in open arms	1130	0.328	0.026
Percentage of entries in open arms	0.507	0.604	0.012
Entries in closed arms	1130	0.328	0.026
Table 2- EPM data. Mean ± SEM.
	Standard		AdolescentMP		Paired with a Female
	non-ISD	ISD	non-ISD	ISD	non-ISD	ISD
Time in open arms	87±6.9	40±6.9a	82±8.4	66±13	91±12	105±10b
Percentage of time in open arms	39±2.6	19±3.2a	35±2.9	27±5.2	40±4.5	44±4.2b
Time in closed arms	136±6.3	158±11	153±7.3	179±14	151±12	140±12
Time in the center	80±7.7	87±7	66±10	56±5.2	59±11	65±9.5
Entries in open arms	8.3±0.7	6.1±1.2	15±3	23±5.4	22±2.2	26±3.5
Percentage of entries in open arms	35±2.5	28±4.2	34±3.3	35±3.3	45±4.8	46±5
Entries in closed arms	15±1.1	15±1.4	35±11	41±6.3	30±3.6	29±2.7
a. p<0.01 significant difference between STD-nonISD vs. STD-ISD
b. p<0.001 significant difference between STD-ISD vs. PF-ISD

## Sheet: CPP
Supporting Information
Table 3-ANOVA of the CPP data. Output from the interaction of the variables Housing x Stress
	F	Sig.	Partial eta squared
Pre-C vs. Post-C	3189	0.046	0.0970
Conditioning score	3235	0.044	0.071
Table 4-CPP data for the group of adult male animals housed in pairs (Adult MP)
Adult male housed in pairs (AdultMP)
	nonISD	ISD
PRE-C	366	362
Standard Deviation	46.5	52.8
POST-C	432	422
Standard Deviation	106.1	46.1
Conditioning Score (SC)	66.4	60.2
Standard Deviation	109.5	69.2
Sample size	12	12

## Sheet: Striatal IL-6
Supporting Information
Table 5-ANOVA of striatal IL-6 levels. Output from the effects of the variables Housing, Stress and the interaction of the variables Housing x Stress
	F	Sig.	Partial eta squared
Housing	4490	0.015	0.120
Stress	7809	0.007	0.106
Housing x Stress	3543	0.44	0.090
Table 6-IL-6 data for the group of adult male animals housed in pairs (Adult MP)
Adult male housed in pairs (AdultMP)
	nonISD	ISD
Striatal IL-6 levels (pg/mg)	5.56	4.47
Standard Deviation	2.03	1.32
Sample size	8	8

## Sheet: Plasmatic OT
Supporting Information
Table 7-ANOVA of plasmatic OT levels. Output from the effects of the variable Housing.
	F	Sig.	Partial eta squared
Housing	3154	0.05	0.098
Table 8-Data for plasmatic OT levels of the group of adult male animals housed in pairs (Adult MP)
Adult male housed in pairs (AdultMP)
	nonISD	ISD
Plasmatic OT levels (pg/ml)	23.97	13.96
Standard Deviation	30.44	11.91
Sample size	8	8
